# Supplementary material for: In vitro liquid-liquid phase separation induced by respiratory syncytial virus proteins and RNA
Source: Sci Adv. 2026 May 1;12(18):eaee2110. doi: 10.1126/sciadv.aee2110 (PMC13134614; doi:10.1126/sciadv.aee2110)
Supplement: Supplementary file 2 — Data S1 [file sciadv.aee2110_data_s1.zip]

Archive with 1 entries (1 files):
- aee2110_data_s1.xlsx
