# Supplementary material for: In vitro liquid-liquid phase separation induced by respiratory syncytial virus proteins and RNA
Source: Sci Adv. 2026 May 1;12(18):eaee2110. doi: 10.1126/sciadv.aee2110 (PMC13134614; doi:10.1126/sciadv.aee2110)
Supplement: Supplementary file 2 — Data S1 [file sciadv.aee2110_data_s1.zip › aee2110_data_s1.xlsx]

## Sheet: Graph P_N ratio
Raw data of the results of luminescence quantification for the three minigenome assays performed with P/N gradients
	Raw data luminescence quantification graph Figure 2 :
P proportion (%)	100	88	66	50	33	17	0
	2328.09	33027.8	1.73272e+06	3.99759e+06	3.46618e+06	2.10444e+06	5163.79
	2972.01	32508.3	1.46519e+06	3.92389e+06	2.53376e+06	1.89995e+06	4985.1
	3202.1	38408.4	1.90137e+06	3.87207e+06	2.84908e+06	2.02738e+06	5870.92
	2942.3	35956.2	1.40378e+06	3.69145e+06	3.89879e+06	1.93803e+06	5664.36
	2940.08	27422.5	1.74517e+06	4.10604e+06	3.1262e+06	1.38612e+06	5216.14
	Raw data graph Figure S3a, left panel
P proportion (%)	100	88	66	50	33	17	0
	360.678	818.98	23167.2	164025	363828	176651	961.759
	358.255	579.932	31442.6	182180	289865	208656	1204.95
	389.201	635.541	17890.7	149789	286342	136782	1238.03
	296.833	664.103	19465.9	169385	251647	167288	1095.77
	265.356	570.982	20564.8	167313	288610	155572	998.017
	Raw data graph Figure S3a, right panel
P proportion (%)	100	88	66	50	33	17	0
	248.227	9006.81	88186.3	158700	218184	104829	938.572
	279.454	8343.37	89811.3	155521	187645	110368	949.64
	238.165	8232.08	71216.6	147291	201858	98948.7	921.262
	210.653	5971.32	80586.7	141450	226628	82379.9	934.161
	197.502	7376.96	92428.2	127022	207972	74440.2	796.053

## Sheet: Graph N_NP40 ratio
Raw data of the results of luminescence quantification for the three minigenome assays performed with N/N-P40 gradients
	Raw data luminescence quantification graph Figure 3
N proportion (%)	100	75	50	25	0
	5.68612e+06	8.44605e+06	3.64757e+06	406535	18758.5
	4.77249e+06	4.61003e+06	3931827	481181	22617.9
	7.81409e+06	5.40312e+06	5.19476e+06	569709	24114.4
	7.04499e+06	6.73444e+06	3.57956e+06	471636	24985.6
	6.1835e+06	5.8515e+06	4.92003e+06	549329	19381.3
	Raw data graph Figure S3b, left panel
N proportion (%)	100	75	50	25	0
	128548	47914.8	14717.1	744.186	551.053
	115679	60183.7	17366.7	699.433	541.216
	128811	51150	10317.3	859.662	403.008
	97570.4	41802.3	16698.8	789.062	458.197
	96648.7	53303.2	15615	708.333	332.481
	Raw data graph Figure S3b, right panel
N proportion (%)	100	75	50	25	0
	233198	316417	238151	36687.8	732.519
	260802	287413	268159	32864.5	739.234
	205780	298423	215446	30195.5	746.433
	208485	352051	245854	29212.5	743.835
	195285	334364	227836	27925.3	584.301
